# Supplementary material for: Change in Cofactor Specificity of Oxidoreductases by Adaptive Evolution of an Escherichia coli NADPH-Auxotrophic Strain
Source: mBio. 2021 Aug 17;12(4):e00329-21. doi: 10.1128/mBio.00329-21 (PMC8406311; doi:10.1128/mBio.00329-21)
Supplement: DATA SET S1 [file mbio.00329-21-sd001.xlsx]

## Sheet: Evolution sequencing results 
Strain NADPH-aux Fructose	chromosomal position*	mutation type	mutation event	mutated gene	intragenic position	amino acid change	intergenic mutation (distance to the flanking genes)	amplified region	mutations identified in the indicated strain (•)
									G4743	G4744
	1552688	C/T	SNP	maeA	1006	D336N			•	•
	2865144	-/T	INS	rpoS	430				•	•
	3913802	-/T	INS 3 bp TGA	atpC	194				•	•
	3917674		DEL 9 bp	atpA	198-207					•
	3949557	-/A	INS	ilvG	975				•	•
	4042885	T/A	SNP	yihF	664	F222I			•	•
								(adhP-pqqL)	•	•
Strain NADPH-aux Glycerol	chromosomal position*	mutation type	mutation event	mutated gene	intragenic position	amino acid change	intergenic mutation (distance to the flanking genes)	amplified region	mutations identified in the indicated strain (•)
									evolution (1)		evolution (2)
									G4849	G4850	G4853	G4854
	242834	G/A	SNP	fadE	470	A157V					•	•
	330023	C/-	DEL	betT	1337				•	•	•	•
	379237	G/-	DEL 2bp				frmR-yaiO (132-55)		•	•	•	•
	619681	A/G	SNP	fepG	731	V244A					•	•
	709107	C/T	SNP	ybfN	95	A32V			•
	752760	T/-	DEL	gltA	932				•	•	•	•
	931556	A/-	DEL				trxB-lrp (283-262)				•	•
	961690	A/G	SNP	rpsA	473	K158R					•	•
	1021514	C/T	SNP	yccS	1593	W531*						•
	1120434	G/A	SNP	bssS			bssS-dinI (256-31)				•
	1124252	A/G	SNP	mdtH	298	W100R					•	•
	1285301	A/G	SNP	narI	230	Y77C					•
	1296719	G/A	SNP	adhE	626	A209V				•
	1411820	T/-	DEL	lar	132						•	•
	1552688	C/T	SNP	maeA	1006	D336N			•	•	•	•
	1553168	G/C	SNP	maeA	526	L176V			•	•
	1553198	T/C	SNP	maeA	496	I166V					•	•
	1553785	A/-	DEL				maeA-sra (92-65)				•	•
	1553790	C/-	DEL				maeA-sra (97-60)		•	•
	1592149	C/-	DEL	ydeK	3962						•
	1592553	G/A	SNP	ydeK	3558	S1186S					•	•
	1696502	T/C	SNP	malI	703	T235A			•	•
	1707433	-/C	INS	rsxD	268				•
	1712342	T/-	DEL	ydgR			ydgR-gst (47-59)				•
	1714179	G/A	SNP	tyrS	1068	G356G						•
	1735979	G/A	SNP	purR	112	A38T						•
	1915072	A/-	DEL	yebS	791				•	•
	1928995	T/C	SNP	purT	91	C31R					•
	2016549	-/C	INS	fliK	140						•
	2099208	C/T	SNP	gnd	85	V29I			•	•	•	•
	2200665	G/A	SNP	yehI	2365	G789R					•	•
	2238150	T/C	SNP	mglB	221	Q74R					•	•
	2350022	T/C	SNP	glpT	375	V125V					•
	2390856	G/A	SNP	nuoM	208	P70S			•	•
	2414686	G/A	SNP	pta	1918	A640T			•
	2460903	-/C	INS				fadL-yfdF (235-131)					•
	2483331	G/A	SNP	evgS	936	S312S			•	•	•	•
	2489701	T/C	SNP	oxc	272	N91S			•
	2668038	G/A	SNP	hcaE	985	G329S			•	•	•	•
	2680173	-/C	INS	yphG	595				•	•
	2769972	C/T	SNP	yfjU	205	A69T			•	•
	2874571	A/-	DEL				cysD-iap (220-32)				•	•
	2909924	-/T	INS	relA	1750						•	•
	2985954	G/A	SNP	yqeH	397	E133K						•
	2999320	-/G	INS	xdhA	954				•	•
	3086773	T/C	SNP	galP	468	G156G					•
	3438091	A/T	SNP	rpoA	961	W321R			•	•	•	•
	3538567	A/T	SNP	feoB	139	T47A			•
	3539151	G/A	SNP	feoB	723	A241A					•	•
	3544349	A/G	SNP				nfuA-gntT (128-232)				•
	3599453	C/T	SNP	ftsX	657	G219G					•	•
	3651484	A/G	SNP				insH-slp (263-500)				•
	3661929	G/A	SNP	gadW	713	P238L					•	•
	3786856	A/-	DEL	yibQ	733				•	•
	3813824	A/-	DEL				pyrE-rph (33-62)				•	•
	3849615	G/A	SNP	ilvB	1193	T398I			•	•	•	•
	3914067	G/-	DEL	atpD	1332						•	•
	4019707	C/T	SNP	ubiB	1459				•
	4038631	T/C	SNP	rrfA	92						•
	4104402	G/T	SNP				cpxP-fieF (59-90)		•	•
	4114551	C/T	SNP	glpK	695	G232D					•
	4114729	T/C	SNP	glpK	517	K173E						•
	4117331	A/G	SNP	rraA	23	L8P			•	•	•	•
	4148664	C/T	SNP	ppc	2458	A820T						•
	4356176	A/G	SNP	cadA	465	G155G					•	•
	4395635-40	G/-	DEL 6bp	mutL	201-206				•	•	•	•
	4419670	C/T	SNP	ulaB	255	G85G					•	•
	4487348	A/G	SNP	yjgR	739	Y247H			•	•
	4589209	-/C	INS	yjiY	94						•	•
	4604110	-/G	INS	leuV	79					•
	4604231	-/G	INS	leuP	79						•	•
	4625502	G/-	DEL	nadR	165				•	•
	4628410	A/G	SNP	yjjK	136	S46P			•	•
	4638843	-/T	INS				yjjY-yjtD (278-122)				•	•
Strain NADPH-aux Pyruvate	chromosomal position*	mutation type	mutation event	mutated gene	intragenic position	amino acid change	intergenic mutation (distance to the flanking genes)	amplified region	mutations identified in the indicated strain (•)
									G4845	G4846
	87406	C/T	SNP	ilvH	50	S17F			•
	190556	A/-	DEL	rpsB	683				•	•
	190557	T/-	DEL	rpsB	684				•	•
	753243	A/C	SNP	gltA	449	L150R			•	•
	1552687	T/G	SNP	maeA	1007	D336A			•	•
	1552846	A/T	SNP	maeA	848	I283N			•	•
	1553790	C/-	DEL				maeA-sra (97-60)		•	•
	1930924-37	T/-	DEL 14 bp	edd	1705-1692				•	•
	2012264	C/T	SNP	fliF	1012	Q338*				•
	3544585	C/T	SNP	gntT	5	P2L			•	•
	3916392	C/A	SNP	atpA	1489	E497*			•	•
	4103327	G/A	SNP	cpxR	367	Q123*			•
	4104387	C/A	SNP				cpxP-fieF (44-105)			•
Strain NADPH-aux Lactate	chromosomal position*	mutation type	mutation event	mutated gene	intragenic position	amino acid change	intergenic mutation (distance to the flanking genes)	amplified region	mutations identified in the indicated strain (•)
									G4882	G4883
	87535	T/G	SNP	ilvH	179	I60S			•	•
	753487	-/GCA	INS	gltA	205				•	•
	1552688	C/T	SNP	maeA	1006	D336N			•	•
	1553606	T/A	SNP	maeA	88	S30C			•	•
	3311824	G/A	SNP	infB	2213	A738V			•	•
	3544585	C/T	SNP	gntT	5	P2L			•	•
	3813824	A/-	DEL				pyrE-rph (33-62)		•	•
	3919737	A/C	SNP	atpB	338	F113C			•	•
	4398405	T/A	SNP	hfq	95	L32Q			•	•
	4399683	A/T	SNP	hflX	989	D330V			•	•
Strain NADPH-aux 2-ketoglutarate	chromosomal position*	mutation type	mutation event	mutated gene	intragenic position	amino acid change	intergenic mutation (distance to the flanking genes)	amplified region	mutations identified in the indicated strain (•)
									evolution (1)		evolution (2)
									G4968	G4969	G4972	G4973
	87394	C/T	SNP	ilvH	38	S13L					•	•
	128525	A/C	SNP	lpd	614	E205A			•	•
	753243	A/C	SNP	gltA	449	L150R			•	•	•	•
	1141709	C/A	SNP	rne	1882	E628*			•	•	•	•
	1552688	C/T	SNP	maeA	1006	D336N					•	•
	1932406	T/G	SNP	edd	223	N75H			•	•
	2749169	C/A	SNP	nadK	317	P106H						•
	2749481	C/T	SNP	nadK	629	P210L			•	•
	2868933	T/G	SNP	truD	394	T132P				•
	3307618	G/A	SNP	pnp	1642	Q548*			•	•
	3438265	T/C	SNP	rpoA	787	T263A			•	•
	3813832-34	GGC/-	DEL 3bp				pyrE-rph (41-52)				•	•
	4121474	A/C	SNP	cytR	1006	S336A					•
	4398395	G/T	SNP	hfq	85	G29C					•	•
	4398493	-/TGT	INS	hfq	183				•	•
								leuS-insH3			•	•
								xylF-aldB			•	•
Strain NADPH-aux Succinate	chromosomal position*	mutation type	mutation event	mutated gene	intragenic position	amino acid change	intergenic mutation (distance to the flanking genes)	amplified region	mutations identified in the indicated strain (•)
									G4750	G4751
	1141642	G/-	DEL	rne	1949				•	•
	1552688	C/T	SNP	maeA	1006	D336N			•	•
	2771431	T/-	DEL	yfjW	92				•	•
	3307790-98	A/-	DEL 9bp	pnp	1470-62				•	•
	3350387	G/A	SNP	arcB	661	R221C			•	•
	3350696	C/T	SNP	arcB	352	E118K			•	•
	3438097	C/A	SNP	rpoA	955	E319*			•	•
								leuS-insH3	•	•
								yncD-dos	•	•
Strain NADPH-aux DmaeA Glycerol	chromosomal position*	mutation type	mutation event	mutated gene	intragenic position	amino acid change	intergenic mutation (distance to the flanking genes)	amplified region	mutations identified in the indicated strain (•)
									G5057	G5058	G5059	G5060
	122747-53	AGCTC/-	DEL 5bp	pdhR	656-662					•
	128525	A/C	SNP	lpd	614	E205A			•	•	•	•
	129007	G/A	SNP	lpd	1096	E366K				•
	1227684	G/-	DEL	ycgM	383					•
	1368230	G/T	SNP				pspE-ycjM (203-10)			•
	2253629	G/A	SNP	yeiL	253	V85M			•		•
	2749367	T/G	SNP	nadK	515	F172C						•
	2749697	G/A	SNP	nadK	845	S282N			•		•
	3438265	T/C	SNP	rpoA	787	T263A			•	•	•	•
	3917345	G/T	SNP	atpA	536	A179D			•	•	•	•
	4198173	-/C	INS				yjaG-hupA (56-131)		•	•	•	•
								rrlC-rrsA		•		•
Strain NADPH-aux DmaeA Pyruvate	chromosomal position*	mutation type	mutation event	mutated gene	intragenic position	amino acid change	intergenic mutation (distance to the flanking genes)	amplified region	mutations identified in the indicated strain (•)
									G4955	G4956
	128525	A/G	SNP	lpd	614	E205G			•	•
	1853512	T/C	SNP	ydjG	484	K162E			•	•
	2701973	T/C	SNP	rnc	113	E38G			•	•
	3438265	T/C	SNP	rpoA	787	T263A			•	•
	4024881	G/A	SNP	fre	332	G111D			•	•
	4186953	G/T	SNP	rpoC	3581	R1194L			•	•

## Sheet: Doubling times
Figure 3		NADPH-aux strain evolved on
		Fructose	Glycerol (1)	Glycerol (2)	Pyruvate	Lactate	2-Ketoglutarate (1)	2-Ketoglutarate (2)	Succinate
11 mM Gluconate	+3 mM 2-Ketoglutarate	1.5	0.9	1.2	2.1	1.4	1.5	1.2	1.1
10 mM Fructose	+3 mM 2-Ketoglutarate	1.5	1.7	1.8	3	8.5	2	3,5	n.g.
18 mM Glycerol	+3 mM 2-Ketoglutarate	2.6	1.7	2	2.5	2.8	2.4	2	2.8
25 mM Pyruvate	+3 mM 2-Ketoglutarate	3.2	2.7	3.7	2	2.5	1.9	1.9	n.g.
22 mM D/L-Lactate	+3 mM 2-Ketoglutarate	4.1	2.7	4.3	2.6	2.4	1.9	1.8	2.3
19 mM Succinate	+3 mM 2-Ketoglutarate	3.2	1.5	3.9	3.1	8.8	2.4	1.5	2
16 mM 2-Ketoglutarate		3.5	2.3	3.6	3.1	4.8	2	1.6	3.7
Figure 4		reverse engineered
		MaeA D336N	MaeA D336N L176V	MaeA D336N I283N
11 mM Gluconate	+3 mM 2-Ketoglutarate	1.9	1.7	1.9
10 mM Fructose	+3 mM 2-Ketoglutarate	n.g.	4.5	6.8
18 mM Glycerol	+3 mM 2-Ketoglutarate	n.g.	2.6	3.2
25 mM Pyruvate	+3 mM 2-Ketoglutarate	n.g.	4.3	4.4
22 mM D/L-Lactate	+3 mM 2-Ketoglutarate	n.g.	4	4.4
19 mM Succinate	+3 mM 2-Ketoglutarate	5.2	3.3	2.5
16 mM 2-Ketoglutarate		6	3.5	3.7
Figure 5		NADPH-aux DmaeA strain evolved on
		glycerol	pyruvate
11 mM Gluconate	+3 mM 2-Ketoglutarate	1.6	1.9
10 mM Fructose	+3 mM 2-Ketoglutarate	1.9	2.9
18 mM Glycerol	+3 mM 2-Ketoglutarate	2	3.4
25 mM Pyruvate	+3 mM 2-Ketoglutarate	2.8	1.9
22 mM D/L-Lactate	+3 mM 2-Ketoglutarate	2.8	3.6
19 mM Succinate	+3 mM 2-Ketoglutarate	n.g.	n.g.
16 mM 2-Ketoglutarate		n.g.	n.g.
Figure 5		reverse engineered
		Lpd E205G	Lpd E205A	Lpd E205A E366K
11 mM Gluconate	+3 mM 2-Ketoglutarate	1.7	1.8	1.8
10 mM Fructose	+3 mM 2-Ketoglutarate	2.7	n.g.	3.2
18 mM Glycerol	+3 mM 2-Ketoglutarate	2.8	6.7	2.8
25 mM Pyruvate	+3 mM 2-Ketoglutarate	3.4	4.1	4
22 mM D/L-Lactate	+3 mM 2-Ketoglutarate	2.8	3.1	3.1
19 mM Succinate	+3 mM 2-Ketoglutarate	3.6	n.g.	3.2
16 mM 2-Ketoglutarate		3.2	4.5	4.5
